# Supplementary material for: Quantitative evaluation of China’s artificial intelligence policies: A PMC index-based modeling approach
Source: PLoS One. 2026 Feb 26;21(2):e0335423. doi: 10.1371/journal.pone.0335423 (PMC12944790; doi:10.1371/journal.pone.0335423)
Supplement: S1 File — (XLSX) [file pone.0335423.s001.xlsx]

## Sheet: Sheet1
Primary Indicator	Secondary Indicator	P1	P2	P3	P4	P5	P6	P7	P8	P9	P10	P11	P12	P13	P14
Policy Type	Prediction	0	1	1	1	0	1	1	1	1	0	1	1	0	1
	Suggestion	1	1	1	1	1	1	1	1	1	1	0	1	1	1
	Regulation	1	0	0	1	1	0	1	0	1	1	0	0	1	1
	Support	0	0	1	1	1	1	1	1	1	1	1	0	1	1
	Guidance	1	1	1	1	1	1	1	1	1	1	1	1	1	1
	Diagnosis	0	1	0	1	1	1	0	0	0	0	0	1	0	0
Policy Timeliness	Short-term	1	1	1	1	1	1	1	1	1	1	1	1	1	1
	Medium-term	1	1	0	1	1	1	0	1	1	0	0	1	1	1
	Long-term	1	1	0	1	1	1	0	1	0	0	0	1	1	1
Policy Content	Scientific Innovation	0	1	1	1	1	1	1	1	1	1	1	1	1	1
	Talent Development	0	1	0	1	1	1	1	1	0	0	0	0	0	0
	Ecological Construction	1	1	1	1	1	1	0	1	1	1	1	0	1	1
	Cooperation and Communication	1	1	0	1	1	1	1	1	1	1	0	1	1	0
	Public Service	1	1	1	1	0	1	1	1	1	1	1	1	1	1
	Data Security	1	0	1	1	0	0	1	1	1	0	0	1	1	1
Policy Field	Politics	0	0	1	1	0	0	0	1	1	0	1	0	1	1
	Economy	1	1	1	1	1	0	0	1	1	1	1	1	0	0
	Society	1	1	1	1	1	1	1	1	1	1	1	1	1	1
	Environment	1	1	1	1	0	0	0	0	0	1	1	1	0	0
	Science and Technology	1	1	1	1	1	1	1	1	1	0	1	1	1	1
	Culture	0	0	1	1	1	1	1	1	1	1	1	0	1	0
Policy Evaluation	Sufficient Basis	1	1	0	0	1	1	1	1	1	1	1	0	1	1
	Clear Objectives	1	1	1	1	1	1	1	1	1	1	1	1	1	1
	Detailed Planning	1	0	1	1	1	1	1	1	1	1	0	0	1	1
	Scientific Proposal	1	1	1	1	1	1	1	1	1	0	1	1	1	1
Policy Object	Government	1	1	1	1	1	1	1	1	1	1	1	1	1	1
	Enterprise	1	1	1	1	1	1	1	1	1	1	1	1	1	0
	Public	1	0	0	1	0	1	0	0	0	1	0	1	1	0
	Non-profit Organizations	1	1	1	1	1	1	1	1	1	1	1	0	1	0
Policy Tool	Supply-driven	0	1	1	1	1	1	1	1	1	1	0	0	0	1
	Demand-driven	1	1	1	1	0	1	0	1	1	0	1	1	1	1
	Environment-driven	1	1	0	1	0	1	0	1	1	1	0	1	1	0
Policy Focus	Technology Application	0	1	1	1	1	1	1	1	1	1	1	1	1	1
	Industry Development	0	1	1	1	1	1	0	1	1	1	0	1	1	1
	Resource Construction	1	1	1	1	0	1	1	1	1	1	1	0	1	1
	Intelligent System	0	1	1	1	0	1	1	1	1	0	1	1	1	1
Policy Effectiveness	Laws and Regulations	0	0	0	0	0	0	0	0	0	0	0	0	0	0
	Administrative Regulations	0	0	0	0	0	0	0	0	0	0	0	0	0	0
	Departmental Rules	0	0	0	0	0	0	0	0	0	0	0	0	1	0
	Normative Documents	1	1	1	1	1	1	1	1	1	1	1	1	1	1
	Industry Regulations	1	1	1	1	1	1	1	1	1	1	1	1	1	1
